# Supplementary material for: Moth Diversity Increases along a Continent-Wide Gradient of Environmental Productivity in South African Savannahs
Source: Insects. 2022 Aug 28;13(9):778. doi: 10.3390/insects13090778 (PMC9500993; doi:10.3390/insects13090778)
Supplement: Supplementary file 1 [file insects-13-00778-s001.zip]

Archive with 1 entries (1 files):
- insects-1794318-supplementary.pdf
